# Supplementary material for: Astaxanthin Attenuates the Changes in the Expression of MicroRNAs Involved in the Activation of Hepatic Stellate Cells
Source: Nutrients. 2022 Feb 24;14(5):962. doi: 10.3390/nu14050962 (PMC8912553; doi:10.3390/nu14050962)
Supplement: Supplementary file 1 [file nutrients-14-00962-s001.zip]

Archive with 1 entries (1 files):
- nutrients-1597235-supplementary.pdf
